# Supplementary material for: Effectively Converting Cane Molasses into 2,3-Butanediol Using Clostridium ljungdahlii by an Integrated Fermentation and Membrane Separation Process
Source: Molecules. 2022 Jan 30;27(3):954. doi: 10.3390/molecules27030954 (PMC8839846; doi:10.3390/molecules27030954)
Supplement: Supplementary file 1 [file molecules-27-00954-s001.zip]

Archive with 1 entries (1 files):
- molecules-1570802-supplementary.pdf
